# Supplementary material for: Miniaturization during a Silurian environmental crisis generated the modern brittle star body plan
Source: Commun Biol. 2022 Jan 10;5:14. doi: 10.1038/s42003-021-02971-9 (PMC8748437; doi:10.1038/s42003-021-02971-9)
Supplement: Supplementary file 4 — Supplementary Data 1 [file 42003_2021_2971_MOESM4_ESM.txt]

[Supplementary Data 1: character list and matrix for "Miniaturization during a Silurian environmental crisis generated the modern brittle star body plan", Thuy, B., Eriksson, M.E., Kutscher, M., Lindgren, J., Numberger-Thuy, L.D. & Wright, D.F.)]

Begin Data;
Dimensions NTax=25 NChar=68;
Format Missing=? Gap=N Symbols="0 1 2 3 4 5 6 7 8 9 a b c d e f g h i j k l m n o p q r s t u v w x y z ";
Options GapMode=Missing;
CharStateLabels
	1 Dorsal_disc_covering/ no_scales thin_scales thick_scales, 
	2 Disc_integument_extending_to_arm_tips/ no yes, 
	3 Central_primary_plates/ indistinguishable identifiable, 
	4 Primary_radial_plates/ indistinguishable idenrifiable, 
	5 Disc_granules_or_spines/ none present, 
	6 Disc_granulesspines_extension/ sparse forming_dense_cover, 
	7 Radial_shields/ absent present, 
	8 Radial_shields_length/ less_than_one_third_of_the_disc_radius between_one_third_and_half_of_the_disc_radius more_than_half_of_the_disc_radius, 
	9 Radial_shield_shape/ scalene_triangular isoscele_triangular halfcircle, 
	10 Exposure_of_radial_shields/ central_part_to_almost_entire_radial_shield_exposed distal_portion_of_radial_shield_exposed distaladradial_portion_of_radial_shield_exposed, 
	11 Genital_plates/ absent present, 
	12 Shape_of_abradial_genital_plate/ paddleshaped sabrelike_with_longitudinal_rim sabrelike_with_widened_distal_portion sabrelike_without_ridge_or_rim halfring_shaped scalelike_wide_with_central_longitudinal_ridge, 
	13 Shape_of_adradiodistal_tip_of_abradial_genital_plate/ straight_or_convex concave, 
	14 Genital_plates_bearing_papillae/ no yes, 
	15 Marginal_disc_plates/ absentindistinguishable recognisable, 
	16 Oral_shields/ absent present, 
	17 Madreporite/ unrecognisable clearly_identifiable, 
	18 Oral_papillae_s.l./ absentunrecognisable present, 
	19 Teeth/ absentunrecognisable present, 
	20 Oral_plates/ separated_in_two_parts fused_into_a_single_plate, 
	21 Abradial_muscle_fossa_of_oral_plate/ central_depression large_well_defined_flange, 
	22 Adradial_muscle_attachment_area_of_oral_plate/ ventral_lining_ventral_or_ventrodistal_edge_of_articulation_area in_middle_position_vertical with_large_dorsal_spoonshaped_depression, 
	23 Integument_of_arms/ naked bearing_granules_spines_or_disc_scales_at_least_in_proximal_segments, 
	24 Ventral_arm_plates/ absent present, 
	25 Proximal_ventral_arm_plates_in_contact/ no yes, 
	26 Dorsal_arm_plates/ absent present, 
	27 Number_of_dorsal_arm_plates/ single several, 
	28 Proximal_dorsal_arm_plates_in_contact/ no yes, 
	29 Lateral_arm_spines/ absent present, 
	30 Lateral_arm_spines_orientation/ predominantly_parallel_to_arm_axis erect, 
	31 Length_of_longest_lateral_arm_spine/ shorter_than_half_an_arm_segment between_half_an_arm_segment_and_one_segment between_one_and_two_arm_segments longer_than_two_arm_segments, 
	32 Lateral_arm_spines_in_cross_section/ round flattened, 
	33 Lateral_arm_spine_tip/ pointed blunt, 
	34 Ambulacral_arm_spines/ absent present, 
	35 Ambulacral_arm_spine_shape/ spinelike scalelike, 
	36 Tentacle_scales/ absent present, 
	37 Ambulacral_plates/ separate fused, 
	38 Ambulacral_plate_pattern/ alternating opposite, 
	39 Lateral_articulation_of_ambulacral_plates/ peg vertical_ridge peg_and_ridge, 
	40 Zygocondyle_orientation/ almost_horizontal_arched oblique_straight almost_vertical_straight, 
	41 Zygosphene/ absent present, 
	42 Zygosphene_position/ at_same_level_as_zygocondyles ventral_with_respect_to_zygocondyles, 
	43 Auluroid_canal/ completely_enclosed_by_ambulacral_plates partly_open completely_open, 
	44 Sublateral_arm_plates/ separate not_recognisable_as_separate_plates, 
	45 Lateral_arm_plate_position/ ventral_to_subventral lateral, 
	46 Lateral_arm_plates_meeting_dorsally_in_proximal_to_median_arm_segments/ no in_most_arm_segments, 
	47 Lateral_arm_plates_meeting_ventrally_in_proximal_to_median_arm_segments/ no in_most_arm_segments, 
	48 Lateral_arm_plates_with_constriction/ no yes, 
	49 Ventral_portion_of_lateral_arm_plates_projecting_ventrodistalwards/ no yes, 
	50 Ventrodistal_tip_of_lateral_arm_plate_projecting_ventralwards/ no yes, 
	51 Outer_surface_stereom_of_lateral_arm_plates/ without_ornamentation with_enlarged_trabecular_intersections with_vertical_striation coarsely_meshed_reticulous, 
	52 Outer_proximal_edge_of_lateral_arm_plate_with_band_of_differentiated_stereom/ no yes, 
	53 Outer_proximal_edge_of_lateral_arm_plate_with_spurs/ no yes, 
	54 Lateral_arm_spine_articulations/ absent present, 
	55 Lateral_spine_articulations_position/ on_same_level_as_outer_surface_stereom on_elevated_ridge in_notches_of_the_distal_edge, 
	56 Lateral_spine_articulations_separated_from_distal_edge_of_lateral_arm_plate/ no_directly_on_distal_edge yes_by_regular_stereom yes_by_a_differentiated_band_of_stereom, 
	57 Muscle_and_nerve_openings_separated/ no_single_opening yes, 
	58 Muscle_and_nerve_openings_encompassed_by_dorsal_and_ventral_lobes/ no yes no_muscle_opening_encompassed_by_an_elevated_ring, 
	59 Dorsal_and_ventral_lobes_straight/ no_at_least_one_bent yes, 
	60 Dorsal_and_ventral_lobes_parallel/ no_shifted yes, 
	61 Dorsal_and_ventral_lobes_separated/ yes_but_without_knobs yes_by_one_or_several_knobs_or_denticulate_stereom no_merged_at_their_proximal_tips, 
	62 Orientation_of_dorsal_and_ventral_lobes/ nearly_horizontal tilted nearly_vertical, 
	63 Single_opening_encompassed_by/ elevated_ring two_commashaped_lobes simple_ridges dorsalwards_pointing_chevron, 
	64 Muscle_and_nerve_openings_separated_by/ small_ridge large_prominent_ridge_or_regular_stereom, 
	65 Ambulacral_spine_articulations/ absent present, 
	66 Ventral_edge_of_lateral_arm_plate_lined_by_ridge/ no yes, 
	67 Lateral_arm_plate_with_tentacle_notch/ no yes, 
	68 Articulation_between_ambulacral_plate_and_lateral_arm_plate/ via_sublateral_arm_plate with_simple_peg with_ridge with_knobs with_peg_and_ridge
;
Matrix
Aganaster_gregarius	10110N10101??001011100010100100010N11112112111111111010112NNNNN10112
Eugasterella_thorni	1000110NNN0NNN0000000010N0NN10200110000010011000001??1010NNNNN1N1001
Strataster_ohioensis	1000110NNN0NNN0010100010N0NN112001100000??011000001??1000NNNNN1N1001
Pradesura_jacobi	1000100NNN0NNN001000??00N0NN111001000000??001000000??1110NNNNN2N1000
Ophiaulax_decheni	00110N0NNN1200110001??010100100000N1111111111110111??10112NNNNN10112
Stephanoura_belgica	10000N10101200110001??010100112000N11111112111111111?11112NNNNN10112
Ophiurina_armoricana	00000N0NNN0NNN100001??010110110??0N011????211010111??1110NNNNN0N011?
Ophiurina_lymani	0000100NNN0NNN100001??00N100110000N011????211111113??1110NNNNN0N011?
Lapworthura_miltoni	1000100NNN0NNN001010??00N0NN11300100010???011001000??1110NNNNN0N1001
Hallaster_cylindricus	10000N0NNN0NNN000010??00N0NN11200100010010011001000101110NNNNN0N1001
Furcaster_leptosoma	10000N0NNN0NNN0000100000N0NN11300110112110011000003101220NNNNN3N1004
Eospondylus_primigenius	10000N0NNN0NNN001000??00N0NN11300100112111010001003101200NNNNN3N1004
Mulde	??????????????????????00N0NN111000N0110111111011111101020NNNNN0N0111
Petsarve	????????????????????????????11??????110111011??1111101020NNNNN0N1111
Onychaster_flexilis	10000N0NNN0NNN000010??00N0NN10111100112010010000003001200NNNNN3N100?
Vandelooaster_plicatilis	01000N0NNN0NNN000010??00N0NN0NNNN110000???011000001000NNNNNNNNNN1001
Cheiropteraster_giganteus	0100100NNN0NNN000010??00N0NN0NNNN10000000N011000001000NNNNNNNNNN1001
Crepidosoma_wenlocki	10000N0NNN0NNN1000?0??10N0NN0NNNN0N0000???011000001000NNNNNNNNNN0001
Encrinaster_goldfussi	1000100NNN0NNN100010??00N0NN0NNNN0N000000N011000001000NNNNNNNNNN0001
Ophiura_ophiura	10110N1110150101011100010101101110N11112112110100011112010NNNNN10012
Ophiocten_sericeum	10110N1010150101011100010101112000N11112112110100021112010NNNNN10012
Ophiothrix_fragilis	1011101202141001001112011101113000N111121121100010110110110121N00013
Ophiopholis_aculeata	1010101102141001111112011111112000N111121121100000110110110121N00013
Ophiacantha_bidentata	1000111111130001011100010100113000N111121121111100211111110020N00012
Ophiocomina_nigra	1000111011131001111100011101113000N111121121101110210111110020N00012
;
End;
