# Supplementary material for: Miniaturization during a Silurian environmental crisis generated the modern brittle star body plan
Source: Commun Biol. 2022 Jan 10;5:14. doi: 10.1038/s42003-021-02971-9 (PMC8748437; doi:10.1038/s42003-021-02971-9)
Supplement: Supplementary file 5 — Supplementary Data 2 [file 42003_2021_2971_MOESM5_ESM.xlsx]

## Sheet: Feuil1
Supplementary Data 2: lateral arm plate surface area
Miniaturization during a Silurian environmental crisis generated the modern brittle star body plan
Thuy, B., Eriksson, M.E., Kutscher, M., Lindgren, J., Numberger-Thuy, L.D. & Wright, D.F.
	l x h (mm2)
Gannor
1	0.363237
2	0.317451
3	0.35408
4	0.503648
5	0.439547
6	0.34187
7	0.396813
8	0.457861
9	0.192302
10	0.436495
11	0.427337
12	0.470071
13	0.34187
14	0.412075
15	0.347975
16	0.357132
17	0.32966
18	0.288453
19	0.427337
20	0.480755
21	0.439547
22	0.357132
Ireviken
1	0.213669
2	0.235036
3	0.173987
4	0.219774
5	0.146516
6	0.244193
7	0.228931
8	0.183145
9	0.405971
10	0.224352
11	0.192302
Lau Backar
1	0.38196
2	0.23342
3	0.248981
4	0.277275
5	0.178248
6	0.178248
7	0.237664
8	0.435718
9	0.247567
10	0.237664
11	0.198053
12	0.396107
13	0.248981
14	0.226347
15	0.198053
16	0.207956
17	0.188151
18	0.33952
19	0.220688
20	0.435718
21	0.165516
22	0.237664
23	0.158443
24	0.217859
25	0.331032
Tjaelderviken
1	0.331032
2	0.356496
3	0.343764
4	0.369228
5	0.271616
6	0.451279
7	0.316885
8	0.305568
9	0.294251
10	0.36074
11	0.3183
12	0.475328
13	0.264543
14	0.260299
15	0.367813
16	0.353667
Lickershamn
1	0.246354
2	0.186165
3	0.246354
4	0.321939
5	0.403124
6	0.545897
7	0.184765
8	0.313541
9	0.293945
10	0.503905
11	0.201562
12	0.235156
13	0.223958
14	0.453515
15	0.369531
16	0.201562
17	0.244954
18	0.291145
19	0.251953
20	0.335937
21	0.307942
22	0.434618
23	0.237955
24	0.226757
25	0.226058
26	0.277148
27	0.201562
28	0.302343
29	0.277148
30	0.251953
31	0.246354
32	0.31914
33	0.223958
34	0.349934
35	0.369531
36	0.195963
37	0.235156
38	0.292545
39	0.431119
Svarvare
1	0.141467
2	0.12732
3	0.12732
4	0.067904
5	0.08488
6	0.0961974
7	0.16976
8	0.140052
9	0.161272
10	0.12732
11	0.12732
12	0.134393
13	0.174711
14	0.1061
15	0.114588
16	0.120247
17	0.0905387
18	0.076392
19	0.0990267
20	0.12732
21	0.113173
22	0.141467
23	0.12732
24	0.0905387
25	0.076392
26	0.114588
27	0.067904
28	0.107515
29	0.183907
30	0.12732
31	0.16976
32	0.101856
33	0.0961974
34	0.0961974
35	0.08488
36	0.0792214
37	0.0792214
38	0.152784
39	0.132271
40	0.186736
41	0.155613
42	0.12732
43	0.16976
44	0.101856
45	0.059416
46	0.113173
47	0.108222
48	0.113173
49	0.141467
50	0.16976
51	0.161272
52	0.217859
53	0.152784
54	0.12732
55	0.0792214
56	0.134393
57	0.120247
58	0.089124
59	0.16976
60	0.0565867
61	0.113173
62	0.120247
63	0.16976
64	0.161272
65	0.101856
66	0.152784
67	0.076392
68	0.06366
69	0.067904
70	0.059416
71	0.089124
72	0.16976
73	0.059416
74	0.12732
75	0.140052
76	0.108222
77	0.141467
78	0.155613
79	0.076392
80	0.072148
81	0.080636
82	0.08488
83	0.0905387
84	0.203712
85	0.161272
86	0.101856
87	0.12732
88	0.0792214
89	0.101856
90	0.114588
91	0.067904
92	0.0693187
93	0.155613
94	0.113173
95	0.113173
96	0.067904
Nyhamn
1	0.147125
2	0.147125
3	0.25464
4	0.089124
5	0.203712
6	0.135808
7	0.152784
8	0.135808
9	0.11671
10	0.158443
11	0.135808
12	0.158443
13	0.174711
14	0.161272
15	0.248981
16	0.113173
17	0.181077
18	0.118832
19	0.124491
20	0.152784
21	0.118832
22	0.101856
23	0.0792214
24	0.178248
25	0.113173
26	0.108929
27	0.135808
28	0.14854
29	0.152784
30	0.138637
31	0.113173
32	0.135808
33	0.120247
34	0.118832
35	0.152784
36	0.198053
37	0.198053
38	0.113173
39	0.135808
40	0.165516
41	0.128735
42	0.178248
43	0.198053
44	0.203712
45	0.152784
46	0.22281
47	0.158443
48	0.152784
49	0.0990267
50	0.135808
51	0.16976
52	0.152784
53	0.089124
54	0.135808
55	0.135808
56	0.178248
57	0.118832
58	0.110344
59	0.113173
60	0.241908
61	0.110344
62	0.138637
63	0.135808
64	0.135808
65	0.124491
66	0.168345
67	0.203712
68	0.20159
69	0.113173
70	0.141467
71	0.178248
72	0.135808
73	0.124491
74	0.168345
75	0.124491
76	0.124491
77	0.152784
78	0.178248
79	0.152784
80	0.118832
81	0.135808
82	0.237664
83	0.178248
84	0.168345
85	0.135808
86	0.188151
87	0.135808
88	0.08488
89	0.138637
90	0.144296
91	0.124491
92	0.144296
93	0.12732
94	0.135808
95	0.113173
96	0.124491
97	0.178248
98	0.120954
99	0.203712
100	0.158443
101	0.203712
102	0.12732
103	0.33952
104	0.178248
105	0.118832
106	0.12732
107	0.0778067
108	0.16976
109	0.135808
110	0.311227
111	0.135808
112	0.158443
113	0.178248
114	0.0990267
115	0.110344
116	0.2122
117	0.118832
118	0.135808
119	0.144296
120	0.135808
121	0.144296
122	0.152784
123	0.0792214
124	0.113173
125	0.178248
126	0.216444
127	0.12732
128	0.14854
129	0.152784
130	0.147125
131	0.16976
132	0.178248
133	0.178248
134	0.2122
135	0.0990267
136	0.135808
137	0.144296
138	0.161272
139	0.113173
140	0.135808
141	0.198053
142	0.135808
143	0.152784
144	0.19098
145	0.152784
146	0.158443
147	0.144296
148	0.118832
149	0.203712
150	0.120247
151	0.144296
152	0.135808
153	0.25464
154	0.217859
155	0.0990267
156	0.152784
157	0.203712
158	0.135808
159	0.118832
160	0.33241
161	0.271468
162	0.300554
163	0.288089
164	0.124654
Petsarve
1	0.213296
2	0.145429
3	0.182825
4	0.149584
5	0.228532
6	0.213296
7	0.138504
8	0.193906
9	0.166205
10	0.166205
11	0.16759
12	0.182825
13	0.138504
14	0.213296
15	0.138504
16	0.166205
17	0.182825
18	0.199446
19	0.182825
20	0.198061
21	0.157895
22	0.182825
23	0.182825
24	0.166205
25	0.138504
26	0.203601
27	0.182825
28	0.0809342
29	0.122847
30	0.156087
31	0.158978
32	0.0867152
33	0.17343
34	0.144525
35	0.144525
36	0.104058
37	0.0924962
38	0.137299
39	0.156087
40	0.144525
41	0.130073
42	0.17343
43	0.104058
44	0.151752
45	0.190773
46	0.190773
47	0.11562
48	0.130073
49	0.11562
50	0.104058
51	0.0924962
52	0.091051
53	0.130073
54	0.17343
55	0.104058
56	0.17343
57	0.130073
58	0.130073
59	0.159701
60	0.0982773
61	0.182102
62	0.117066
63	0.0780437
64	0.11562
65	0.14308
66	0.137299
67	0.117066
68	0.0607007
69	0.158978
70	0.0859926
71	0.182102
72	0.130073
73	0.156087
74	0.130073
75	0.0982773
76	0.144525
77	0.199445
78	0.138744
79	0.11562
80	0.117066
81	0.164759
82	0.0859926
83	0.136576
84	0.137299
85	0.0361313
86	0.11562
87	0.195109
88	0.104058
89	0.0867152
90	0.127182
91	0.130073
92	0.127182
93	0.156087
94	0.0216788
95	0.147416
96	0.144525
97	0.117066
98	0.14308
99	0.0924962
100	0.091051
101	0.130073
102	0.130073
103	0.158978
104	0.0809342
105	0.135131
106	0.147416
107	0.104058
108	0.0867152
109	0.0433576
110	0.137299
111	0.104058
112	0.111285
113	0.122847
114	0.0809342
115	0.0924962
116	0.0953867
117	0.130073
118	0.0924962
119	0.144525
120	0.104058
121	0.130073
122	0.138744
123	0.144525
124	0.0924962
125	0.156087
126	0.14308
127	0.0982773
128	0.11562
129	0.156087
130	0.117066
131	0.14308
132	0.130073
133	0.130073
134	0.158978
135	0.135131
136	0.117066
137	0.137299
138	0.137299
139	0.144525
140	0.0867152
141	0.104058
142	0.11562
143	0.11562
144	0.11562
145	0.156087
146	0.0924962
147	0.11562
148	0.104058
149	0.109839
150	0.0975546
151	0.11562
152	0.0780437
153	0.130073
154	0.137299
155	0.130073
156	0.122847
157	0.117066
158	0.17343
159	0.104058
160	0.130073
161	0.0809342
162	0.156087
163	0.144525
164	0.130073
165	0.11562
166	0.144525
167	0.14308
168	0.158978
169	0.121401
170	0.0809342
171	0.130073
172	0.0607007
173	0.265927
174	0.0924962
175	0.11562
176	0.156087
177	0.144525
178	0.14308
179	0.0982773
180	0.147416
181	0.108394
182	0.130073
183	0.11562
184	0.0607007
185	0.17343
186	0.156087
187	0.144525
188	0.130073
189	0.117066
190	0.0982773
191	0.206671
192	0.109839
193	0.130073
194	0.0924962
195	0.17343
196	0.101168
197	0.130073
198	0.158978
199	0.0693722
200	0.11562
201	0.122847
202	0.104058
203	0.11562
204	0.0924962
205	0.17343
206	0.11562
207	0.202336
208	0.0867152
209	0.0737079
210	0.130073
211	0.14308
212	0.161868
213	0.0462481
214	0.130073
215	0.144525
216	0.156087
217	0.101168
218	0.130073
219	0.141635
220	0.0924962
221	0.130073
222	0.122847
223	0.17343
224	0.0867152
225	0.0809342
226	0.104058
227	0.0924962
228	0.137299
Mulde
1	0.0775623
2	0.033241
3	0.0581717
4	0.0498615
5	0.0387812
6	0.0457064
7	0.0581717
8	0.0581717
9	0.0581717
10	0.066482
11	0.0484765
12	0.033241
13	0.0831025
14	0.0484765
15	0.0581717
16	0.0484765
17	0.033241
18	0.0387812
19	0.067867
20	0.0457064
21	0.0484765
22	0.033241
23	0.0443213
24	0.066482
25	0.0484765
26	0.0484765
27	0.0387812
28	0.0623269
29	0.066482
30	0.066482
31	0.0581717
32	0.0581717
33	0.0484765
34	0.0623269
35	0.033241
36	0.0623269
37	0.033241
38	0.0387812
39	0.121884
40	0.033241
41	0.0775623
42	0.0581717
43	0.0581717
44	0.0581717
45	0.066482
46	0.0581717
47	0.0415512
48	0.0470914
49	0.066482
50	0.0387812
51	0.066482
52	0.0581717
53	0.0581717
54	0.0581717
55	0.0706371
56	0.033241
57	0.0581717
58	0.0581717
59	0.0387812
60	0.033241
61	0.0304709
62	0.0387812
63	0.067867
64	0.0581717
65	0.066482
66	0.0484765
67	0.0498615
68	0.0498615
69	0.0360111
70	0.0581717
71	0.066482
72	0.066482
73	0.0623269
74	0.0484765
75	0.033241
76	0.0387812
77	0.0581717
78	0.0581717
79	0.0519391
80	0.0775623
81	0.0581717
82	0.066482
83	0.0498615
84	0.0540166
85	0.0484765
86	0.066482
87	0.0484765
88	0.116343
89	0.0498615
90	0.0554017
91	0.0581717
92	0.0581717
93	0.0554017
94	0.0484765
95	0.0581717
96	0.0581717
97	0.033241
98	0.0415512
99	0.0498615
100	0.033241
101	0.033241
102	0.0498615
103	0.0581717
104	0.0581717
105	0.0554017
106	0.066482
107	0.066482
108	0.0387812
109	0.033241
110	0.0304709
111	0.0581717
112	0.0498615
113	0.0581717
114	0.0581717
115	0.0540166
116	0.0415512
117	0.0498615
118	0.0540166
119	0.033241
120	0.0540166
121	0.0581717
122	0.0581717
123	0.066482
124	0.0581717
125	0.0581717
126	0.033241
127	0.066482
128	0.0886427
129	0.066482
130	0.0581717
131	0.0581717
132	0.0581717
133	0.0581717
134	0.0554017
135	0.0415512
136	0.0387812
137	0.0484765
138	0.0415512
139	0.0581717
140	0.0581717
141	0.0581717
142	0.033241
143	0.0775623
144	0.0775623
145	0.0581717
146	0.0581717
147	0.0554017
148	0.0554017
149	0.0498615
150	0.0277008
151	0.0581717
152	0.0415512
153	0.066482
154	0.0581717
155	0.0277008
156	0.0623269
157	0.0221607
158	0.0277008
159	0.033241
160	0.0360111
161	0.0484765
162	0.033241
163	0.0581717
164	0.033241
165	0.066482
166	0.0360111
167	0.0484765
168	0.0387812
169	0.0277008
170	0.0581717
171	0.0415512
172	0.0443213
173	0.0581717
174	0.0415512
175	0.0498615
176	0.0581717
177	0.067867
178	0.0387812
179	0.0484765
180	0.0450139
181	0.066482
182	0.0443213
183	0.0554017
184	0.033241
185	0.0484765
186	0.0581717
187	0.0277008
188	0.0415512
189	0.033241
190	0.0221607
191	0.0581717
192	0.0581717
193	0.0221607
194	0.0166205
195	0.066482
196	0.0581717
197	0.033241
198	0.0277008
199	0.033241
200	0.066482
201	0.0581717
202	0.066482
203	0.033241
204	0.0387812
205	0.033241
206	0.0387812
207	0.033241
208	0.0387812
209	0.0415512
210	0.0360111
211	0.033241
212	0.0484765
213	0.033241
214	0.0277008
215	0.0387812
216	0.0581717
217	0.0775623
218	0.0554017
219	0.0415512
220	0.033241
221	0.034626
222	0.0415512
223	0.0387812
224	0.033241
225	0.0581717
226	0.0484765
227	0.0484765
228	0.0886427
229	0.0387812
230	0.033241
231	0.0498615
232	0.0581717
233	0.0277008
234	0.0623269
235	0.0581717
236	0.033241
237	0.0581717
238	0.0484765
239	0.033241
240	0.0221607
241	0.033241
242	0.066482
243	0.0387812
244	0.0775623
245	0.033241
246	0.0277008
247	0.066482
248	0.033241
249	0.0484765
250	0.0484765
251	0.0484765
252	0.0484765
253	0.066482
254	0.033241
255	0.0581717
256	0.0484765
257	0.033241
258	0.0484765
259	0.033241
260	0.033241
261	0.0581717
262	0.0387812
263	0.0581717
264	0.0484765
265	0.0484765
266	0.0415512
267	0.066482
268	0.0387812
269	0.0484765
270	0.0554017
271	0.033241
272	0.0387812
273	0.0498615
274	0.0484765
275	0.0581717
276	0.0498615
277	0.0360111
278	0.0581717
279	0.0623269
280	0.0886427
281	0.0581717
282	0.033241
283	0.066482
284	0.0484765
285	0.0484765
286	0.0581717
287	0.0581717
288	0.0387812
289	0.0484765
290	0.033241
291	0.033241
292	0.0387812
293	0.0581717
294	0.0484765
295	0.0277008
296	0.0415512
297	0.033241
Brissund
1	0.268612
2	0.277769
3	0.268612
4	0.167883
5	0.224352
6	0.357132
7	0.244193
8	0.32966
9	0.238088
10	0.32966
11	0.213669
12	0.244193
13	0.317451
14	0.302189
15	0.347975
16	0.2854
17	0.317451
18	0.293031
19	0.132964
20	0.110803
21	0.0775623
22	0.0969529
23	0.132964
24	0.112188
25	0.099723
26	0.0775623
27	0.0969529
28	0.110803
29	0.0914127
30	0.110803
31	0.124654
32	0.0969529
33	0.103878
34	0.066482
35	0.0886427
36	0.0969529
37	0.0969529
38	0.103878
39	0.116343
40	0.108033
41	0.0831025
42	0.067867
43	0.116343
44	0.0831025
45	0.110803
46	0.066482
47	0.110803
48	0.116343
49	0.132964
50	0.0775623
51	0.108033
52	0.110803
53	0.0775623
54	0.0692521
55	0.0969529
56	0.116343
57	0.0457064
58	0.135734
59	0.0969529
60	0.132964
61	0.066482
62	0.0969529
63	0.116343
64	0.0831025
65	0.110803
66	0.0581717
67	0.0775623
68	0.0969529
69	0.116343
70	0.110803
71	0.135734
72	0.067867
73	0.0831025
74	0.116343
75	0.124654
76	0.0886427
77	0.066482
78	0.116343
79	0.135734
80	0.132964
81	0.116343
82	0.116343
83	0.116343
84	0.110803
85	0.0969529
86	0.155125
87	0.121884
88	0.0775623
89	0.135734
90	0.0969529
91	0.0900277
92	0.121884
93	0.117729
94	0.116343
95	0.0775623
96	0.083795
97	0.0900277
98	0.132964
99	0.132964
100	0.0969529
101	0.132964
102	0.116343
103	0.0990305
104	0.099723
105	0.0969529
106	0.135734
107	0.16205
108	0.0581717
109	0.110803
110	0.116343
111	0.0630194
112	0.066482
113	0.141274
114	0.0775623
115	0.0900277
116	0.0415512
117	0.0581717
118	0.0831025
119	0.0554017
120	0.116343
121	0.0969529
122	0.0831025
123	0.0554017
124	0.0900277
125	0.132964
126	0.124654
127	0.126039
128	0.126039
129	0.135734
130	0.0775623
131	0.0969529
132	0.132964
133	0.0969529
134	0.110803
135	0.132964
136	0.106648
137	0.0484765
138	0.0498615
139	0.0969529
140	0.0886427
141	0.110803
142	0.117729
143	0.0581717
144	0.116343
145	0.0969529
146	0.0775623
147	0.0969529
148	0.108033
149	0.0498615
150	0.0415512
151	0.16482
152	0.0415512
153	0.174515
154	0.0581717
155	0.0581717
156	0.0443213
157	0.132964
158	0.034626
159	0.0498615
160	0.0900277
161	0.0415512
162	0.0969529
163	0.0387812
164	0.0692521
165	0.135734
166	0.066482
167	0.110803
168	0.0969529
169	0.0969529
170	0.145429
171	0.116343
172	0.099723
173	0.0969529
174	0.121884
175	0.099723
176	0.0969529
177	0.16482
178	0.135042
179	0.0969529
180	0.0810249
181	0.0969529
182	0.144044
183	0.116343
184	0.124654
185	0.0872576
186	0.0969529
187	0.0581717
188	0.0720222
189	0.0498615
190	0.117729
191	0.0831025
192	0.124654
193	0.0747922
194	0.152355
195	0.0914127
196	0.0990305
197	0.114266
198	0.0969529
199	0.0761773
200	0.0934903
201	0.0554017
202	0.121884
203	0.116343
204	0.149584
205	0.116343
206	0.116343
207	0.0415512
208	0.110803
209	0.0969529
210	0.0872576
211	0.099723
212	0.108033
213	0.106648
214	0.132964
215	0.108033
216	0.0775623
217	0.110803
218	0.0775623
219	0.116343
220	0.116343
221	0.066482
222	0.110803
223	0.0720222
224	0.116343
225	0.0969529
226	0.110803
227	0.0831025
228	0.0623269
229	0.114266
230	0.0498615
231	0.0900277
232	0.0581717
233	0.0969529
234	0.0720222
235	0.066482
236	0.0775623
237	0.0969529
238	0.0581717
239	0.0415512
240	0.110803
241	0.0623269
242	0.0969529
243	0.106648
244	0.106648
245	0.0498615
246	0.066482
247	0.132964
248	0.0775623
249	0.0831025
250	0.116343
251	0.0969529
252	0.135734
253	0.0775623
254	0.0761773
255	0.110803
256	0.0969529
257	0.106648
258	0.124654
259	0.155125
260	0.0810249
261	0.155125
262	0.0969529
263	0.0831025
264	0.0692521
265	0.0969529
266	0.0872576
267	0.0630194
268	0.116343
269	0.0831025
270	0.121884
271	0.0831025
272	0.0969529
273	0.0886427
274	0.106648
275	0.110803
276	0.135734
277	0.0720222
278	0.0581717
279	0.0969529
280	0.0775623
281	0.132964
282	0.0831025
283	0.0831025
284	0.116343
285	0.135734
286	0.110803
287	0.116343
288	0.110803
289	0.135734
290	0.0692521
291	0.0969529
292	0.103878
293	0.124654
294	0.132964
295	0.0969529
296	0.116343
297	0.0775623
298	0.132964
299	0.0914127
300	0.110803
301	0.066482
302	0.0969529
303	0.116343
304	0.0775623
305	0.066482
306	0.0831025
307	0.116343
308	0.174515
309	0.0775623
310	0.116343
311	0.106648
312	0.116343
313	0.0831025
314	0.116343
315	0.121884
316	0.0914127
317	0.0775623
318	0.066482
319	0.0969529
320	0.099723
321	0.0775623
322	0.116343
323	0.132964
324	0.132964
325	0.0969529
326	0.0900277
327	0.106648
328	0.066482
329	0.116343
330	0.135734
331	0.0831025
332	0.177285
333	0.0969529
334	0.0969529
335	0.126039
336	0.0969529
337	0.0831025
338	0.0831025
339	0.0969529
340	0.116343
341	0.0969529
342	0.116343
343	0.0831025
344	0.110803
345	0.0969529
346	0.0969529
347	0.110803
348	0.116343
349	0.135734
350	0.0692521
